# Supplementary material for: Alterations in Glucagon Levels and the Glucagon-to-Insulin Ratio in Response to High Dietary Fat or Protein Intake in Healthy Lean Adult Twins: A Post Hoc Analysis
Source: Nutrients. 2024 Nov 15;16(22):3905. doi: 10.3390/nu16223905 (PMC11597242; doi:10.3390/nu16223905)
Supplement: Supplementary file 1 [file nutrients-16-03905-s001.zip]

Archive with 1 entries (1 files):
- nutrients-3286058-supplementary.pdf
